# Supplementary material for: Compound Heterozygous FKTN Variants in a Patient with Dilated Cardiomyopathy Led to an Aberrant α-Dystroglycan Pattern
Source: Int J Mol Sci. 2022 Jun 15;23(12):6685. doi: 10.3390/ijms23126685 (PMC9223741; doi:10.3390/ijms23126685)
Supplement: Supplementary file 1 [file ijms-23-06685-s001.zip]

Archive with 1 entries (1 files):
- ijms-1747271-supplementary.pdf
